# Supplementary material for: Molecular, Physiological and Biochemical Responses of Theobroma cacao L. Genotypes to Soil Water Deficit
Source: PLoS One. 2014 Dec 26;9(12):e115746. doi: 10.1371/journal.pone.0115746 (PMC4277404; doi:10.1371/journal.pone.0115746)
Supplement: S1 Table — Difference (Δ) in values between control and drought plants for morphophysiological and biochemical variables, assessed on 36 genotypes of T. cacao. (XLS) [file pone.0115746.s001.xls]

## Sheet: S1
Table S1- Difference (Δ) in values between control and drought plants for morphophysiological and biochemical variables1, assessed on 36 genotypes of T. cacao.
Genotype	TLAP x 10-2	LNP	ILA x 10-2	RDB	SDB	LDB	SB	TDB	SLB	R/S	RV	HP	SD	LAR	RGR	ARS	NAR	GPX	PPO	N	P	K	Ca	Mg	Fe	Zn	Cu	Mn
AMZ-15.1	16.4093	5	0.0348259	4.376	25.1825	10.2025	35.385	39.761	2.37036	-0.0448812	19.5	22.7	1.60125	-0.0876374	0.00675299	287.777	0.0114633	-224.768	-85.3255	199.274	11.3347	6.40368	374.179	147.871	3.46337	0.979988	0.257408	4.06205
BE-08	22.3238	8.66667	0.171627	7.87017	0.727833	11.3117	12.0395	19.9097	-0.00654168	0.0448194	53	10.5167	0.301667	0.0768077	0.00349842	410.737	0.00685175	-303.11	55.3856	133.786	6.62168	6.47936	380.534	84.2531	4.19398	1.22564	0.341936	2.98204
C. SUL-3	20.9475	9.66667	0.0168529	8.71117	17.3983	11.33	28.7283	37.4395	-0.0969558	0.0210318	59.0167	7.61667	2.60667	-0.0517909	0.00573738	250.328	0.00519336	-125.743	-2.34913	-41.8132	5.54916	29.7007	118.651	79.7052	2.62732	0.540783	-0.0256329	0.817789
C. SUL-4	50.3578	18.5	0.288158	8.03683	16.7462	22	38.7462	46.783	-2.30425	-0.0104283	43	26.0667	3.47417	0.0841582	0.00832165	196.964	0.00102074	-309.132	13.1472	418.338	27.1637	62.5222	284.335	170.809	3.65792	0.962074	0.543419	2.89143
CA-1	13.4304	6.83333	-0.00977372	5.47067	12.4695	8.67667	21.1462	26.6168	3.57748	-0.0294443	40	0.716667	3.52	-0.101845	0.00439966	147.95	0.00783933	-92.751	-38.7442	-101.225	-11.7685	12.9208	395.654	112.392	5.10745	2.26707	0.506944	1.78967
CA-3	11.3108	15.5	-0.284316	0.448333	16.2878	7.17333	23.4612	23.9095	2.07532	-0.0680731	56.6667	15.85	3.58583	-0.0974042	0.00445201	224.173	0.00650653	112.214	-69.2698	60.4986	0.102064	24.7212	542.613	123.564	8.53186	2.40478	0.596958	4.96375
CAB-139	36.265	15.6667	0.0576186	10.5952	18.6067	20.055	38.6617	49.2568	1.73402	0.0120052	34.3333	17.7833	2.31417	-0.0342396	0.00721918	-20.1777	0.00310953	-274.041	1.51345	412.764	19.3368	122.13	361.325	159.123	5.56854	1.33385	0.48439	2.71563
CAB-274	22.5538	7.5	0.166956	5.17017	9.275	11.9233	21.1983	26.3685	1.5225	0.00634736	43.8333	6.83333	2.24667	0.0038886	0.00399167	144.736	0.00129302	72.5965	-40.488	111.915	7.20103	23.5962	120.82	94.7925	1.90976	0.315373	0.120687	1.86982
CAT	27.0661	14	-0.0652909	1.55067	5.7035	11.845	17.5485	19.0992	-2.81276	-0.0554699	13.3333	8.41667	0.716667	0.135146	0.00339256	138.086	0.00822017	63.8583	23.8467	158.528	14.2218	138.926	153.003	58.894	4.04446	0.190545	0.233573	1.21527
CC-40	39.779	17	0.185361	7.0135	17.0095	20.15	37.1595	44.173	1.96796	-0.0313646	37.5	17.5167	2.62167	0.0184866	0.00690122	141.941	0.00759861	-22.728	99.55	241.833	1.33854	163.427	381.725	113.75	4.93881	1.96386	0.755532	2.64785
EET-103	21.6503	8	0.0829197	0.5968	13.6304	11.698	25.3284	25.9252	1.90018	-0.0510846	14	15.8	1.045	0.012523	0.00340829	109.249	0.00582344	-245.915	-53.2338	509.634	14.2975	40.6272	311.709	113.496	4.95233	0.312653	0.269331	2.85775
EET-53	11.5956	3.66667	0.145991	3.58117	5.01	4.76667	9.77667	13.3578	-1.51509	0.0124638	33.3333	0.533333	1.36417	0.0198698	0.00233611	145.76	0.00288986	-170.389	23.3005	146.16	20.9912	93.2064	210.201	59.4469	5.72897	0.775113	-0.0878277	0.85675
EQX-107	20.9313	11.6	-0.0803465	10.6408	17.4956	9.688	27.1836	37.8244	-0.0370398	0.0466802	54	4.7	5.578	-0.094195	0.0053402	433.822	0.00188319	-301.01	-8.02127	107.072	12.793	19.0247	221.287	105.781	1.19016	-0.39987	-0.152518	1.26178
GU-114	22.1594	13.6667	-0.0977424	11.7773	20.0978	8.61833	28.7162	40.4935	-2.96282	0.050241	69.1667	17.7167	2.70667	-0.0799152	0.00580954	101.025	0.0028322	-266.849	-19.155	183.573	10.3337	56.9267	150.863	66.6585	5.15032	-0.0164822	0.312947	1.537
ICS-9	32.3849	15.8333	0.106189	2.401	9.07083	4.53	13.6008	16.0018	-14.4188	-0.0177382	22	7.43333	1.3625	0.200207	0.00342061	69.9471	0.00434405	17.6273	-46.1864	40.8582	-9.08763	21.9094	200.087	73.8322	5.29844	0.593071	0.178525	0.806377
ICS-98	21.9784	17.3333	-0.110675	5.56017	16.4338	11.25	27.6838	33.244	-1.46479	-0.0259533	30.8333	4.66667	1.52917	0.0188455	0.0053885	170.43	0.00663506	-118.991	-51.4506	61.5809	-6.55637	45.7197	31.6654	64.313	11.3178	0.77988	0.0758779	1.67842
IMC-27	18.3494	10.2	-0.156774	8.8002	9.7676	9.868	19.6356	28.4358	0.794115	0.0412332	35.6	1.16	2.3	-0.0466516	0.00415853	204.795	0.00253744	-25.3597	6.66575	273.169	8.23985	19.4922	247.25	58.8014	0.266884	-0.335361	0.163253	1.89372
IMC-76	44.2163	21	-0.186179	9.7908	19.4456	17.44	36.8856	46.6764	-3.77349	0.00230508	65	6.6	3.213	0.0313273	0.00750638	462.811	0.00674499	-180.548	-3.63885	315.728	33.0972	-15.6244	421.601	121.542	-0.191514	1.67592	-0.0398536	2.48714
MA-14	18.0416	3.33333	0.242461	4.78517	11.48	9.56667	21.0467	25.8318	0.426341	0.00546666	26.1667	1.06667	1.855	-0.0405079	0.00388038	141.354	0.0039956	-289.405	-9.95585	27.8351	9.15735	74.5095	52.4849	55.0501	-1.49308	-0.060789	-0.07363	0.353168
MA-15	15.3834	10.8333	-0.219983	1.53667	9.39333	6.76833	16.1617	17.6983	-1.07567	-0.0448604	8	16.5167	1.39667	0.0243141	0.00250054	198.384	0.00562682	-215.941	-11.5746	67.7954	-0.0862	19.3147	156.907	35.7607	2.7031	-0.260297	0.147858	1.37028
MO-20	16.4892	9.83333	-0.0299389	5.9985	10.6933	7.48	18.1733	24.1718	-0.953745	0.0205472	30.8333	16.2	1.34833	-0.00780633	0.00355922	-68.0868	0.0044707	-316.55	-25.8076	109.821	4.22812	65.4402	184.852	76.9504	0.68237	-1.11326	0.154799	-0.484882
MOC-2	25.9066	17.4	-0.194178	7.8708	16.234	11.224	27.458	35.3288	-2.35978	0.00747395	68.6	9.27	4.219	-0.0101815	0.00560309	146.299	0.00308406	-452.314	-56.6753	83.7275	-30.8865	-47.8436	534.339	136.959	1.26042	0.423179	0.410572	1.95636
OC-77	2.22438	2	-0.0166908	3.351	10.2796	2.272	12.5516	15.9026	3.80804	-0.0448943	19.4	3.9	2.32	-0.11978	0.00493863	53.3189	0.00853155	-104.746	-8.66613	-46.41	4.39412	75.6254	91.9492	21.05	2.22592	0.626862	0.218932	0.706206
PA-13	23.5738	16.3333	-0.164704	1.065	5.1	8.54667	13.6467	14.7117	-3.94904	-0.0336643	13.3333	18.5833	1.98083	0.113815	0.00217226	53.6475	0.00220011	58.2759	2.7571	267.159	14.088	65.457	101.665	3.04939	2.78817	-0.387227	0.00268623	-0.928173
PA-150	20.7488	14.1667	-0.08036	4.1	3.629	7.59667	11.2257	15.3257	-3.39408	0.00132421	60	4.2	2.29833	0.0936951	0.00250575	320.628	0.00326452	-91.5063	0.032901	-54.9073	-4.91538	99.1039	134.003	74.5735	6.56749	1.12033	0.236457	2.4626
PS-1319	25.5848	23.1667	-0.257123	1.41233	7.80717	8.75333	16.5605	17.9728	-1.78748	-0.0430517	19.1667	9.46667	0.524167	0.145652	0.00331143	201.533	0.00342809	-328.897	-48.6343	217.958	9.47686	106.107	81.9705	29.7543	3.14797	0.253248	0.126941	2.8007
RB-39	3.59268	3	-0.132276	4.49667	12.3233	2.87667	15.2	19.6967	1.57211	0.00729978	42.6667	2.2	2.77583	-0.112385	0.00296943	180.881	0.00643785	-137.838	-45.5153	9.41738	-17.8274	70.5839	243.762	-6.21526	1.20128	-0.182505	0.57095	0.930742
RB-48	19.3308	9.5	0.0314326	9.53833	10.5733	14.6967	25.27	34.8083	4.68094	0.0370277	73.5	0	3.74833	-0.0838888	0.0052466	383.585	0.00490458	-36.4743	-8.27131	113.478	3.38639	9.08304	332.034	125.292	7.9689	1.88722	0.348966	3.37989
RIM-6	18.4893	15	-0.376323	3.00183	6.3245	10.2483	16.5728	19.5747	0.561327	-0.0105428	33.8333	6.66667	2.61333	0.02619	0.00307181	12.2203	0.00438997	-360.317	-37.6256	81.448	16.1891	64.6723	214.247	-41.5284	3.1499	0.882386	0.582047	2.6542
SCA-6	36.725	24.5	-0.371881	5.52525	1.7475	18.985	20.7325	26.2578	0.720253	0.00724848	28.75	6.35	1.62625	0.146716	0.00427497	162.798	0.00690947	24.2156	48.1144	300.829	6.39109	105.128	377.087	109.053	6.93425	0.641247	0.312194	2.01794
SIAL-169	19.946	11.6667	-0.105875	7.66067	10.0443	8.02	18.0643	25.725	-1.00802	0.0374615	56.8333	2.96667	2.35583	0.00112129	0.00381534	379.939	0.00794618	-70.522	6.38938	149.266	0.0564189	7.03143	48.3301	43.0553	1.72037	0.758067	-0.00369469	0.877144
SIC-17	34.9281	17.1667	-0.168313	7.76683	12.6778	17.815	30.4928	38.2597	1.38234	0.00545689	41.6667	2.33333	2.31	0.026633	0.0064645	361.443	0.00537188	-313.734	-50.7005	330.232	17.7773	199.08	459.34	99.2384	3.08187	1.45178	0.542326	1.92543
SIC-2	32.4868	10.8333	0.261391	7.89017	8.87167	14.3483	23.22	31.1102	-1.46942	0.0261905	42.5	19.9167	2.95083	0.0758061	0.00590119	209.879	0.00503929	49.7639	-4.67852	157.005	-0.592051	43.597	473.921	129.811	7.24124	1.59849	0.515186	2.51478
SPA-5	11.5602	9.5	-0.174605	2.615	8.72167	5.15	13.8717	16.4867	-1.7097	-0.00397703	25	8.45	2.7275	0.0360637	0.00282113	211.047	0.00733028	-234.964	-27.1762	85.859	-6.20659	44.9855	274.482	65.5173	7.53636	1.7197	0.317283	2.96316
TSA-792	26.477	15.3333	-0.0731457	6.05517	11.0023	11.85	22.8523	28.9075	-0.755135	-0.0150071	43.5	10.4667	2.29	0.0582461	0.00461911	187.22	0.00411088	-155.101	-36.5399	200.403	10.8984	13.9262	240.506	55.1395	2.79687	-0.514918	0.198073	1.91896
TSH-1188	13.288	11.8333	-0.170793	6.20067	4.81	5.825	10.635	16.8357	-0.824115	0.034125	45.8333	9.15	1.89667	0.00521692	0.00253251	259.014	0.00333873	-171.986	59.6166	-20.6967	-10.9064	-23.9173	273.702	83.9184	7.50224	1.79925	0.509294	2.35322
1 TLAP x10-2, total leaf area per plant (m2 plant-1); LNP, leaves number per plant; ILA x 10-2, individual leaf area (m2); RDB, root dry biomass (g); SDB stem dry biomass (g); LDB, leaf dry biomass (g); SB, shoot biomass (g); TDB, total dry biomass (g); SLB, specific leaf biomass (g m-2); R/S, root/shoot ratio; PH, plant height (cm); LAR, leaf area ratio (dm2 plant-1); NAR, net assimilation rate …
