# Supplementary material for: Molecular, Physiological and Biochemical Responses of Theobroma cacao L. Genotypes to Soil Water Deficit
Source: PLoS One. 2014 Dec 26;9(12):e115746. doi: 10.1371/journal.pone.0115746 (PMC4277404; doi:10.1371/journal.pone.0115746)
Supplement: S2 Table — Factor analysis of 28 standardized variables, obtained from the difference (Δ) between the control plants (−0.1 to −0.5 MPa) and plants subjected to water stress (−2.0 to −2.5 MPa). (XLS) [file pone.0115746.s002.xls]

## Sheet: S2
Table S2- Factor analysis of 28 standardized variables, obtained from the difference (Δ) between the control plants (-0.1 to -0.5 MPa) and plants subjected to water stress (-2.0 to -2.5 MPa).
Variables	Factor 1	Factor 2	Factor 3	Factor 4	Factor 5
TLAP x 10-2	-0.684392	0.611747	0.204615	0.21508	0.0953972
LNP	-0.377937	0.566553	-0.00309635	0.359331	0.512555
ILA x 10-2	-0.23281	0.0365652	0.165316	-0.136394	-0.537354
RDB	-0.651519	-0.343065	0.544837	0.198944	-0.0982043
SDB	-0.660131	-0.266695	-0.00517055	-0.581611	0.227905
LDB	-0.824857	0.397861	0.0741207	0.120798	-0.173842
SB	-0.923432	0.0547831	0.0399245	-0.317601	0.0504189
TDB	-0.938826	-0.0584509	0.195093	-0.196396	0.0112552
SLB	-0.216934	-0.431705	-0.262481	-0.250146	-0.513335
R/S	-0.1594	-0.383207	0.657614	0.440487	-0.138318
RV	-0.46075	-0.57383	0.248927	0.447135	0.161049
HP	-0.388461	0.422805	-0.191361	-0.282355	0.127603
SD	-0.471159	-0.56861	0.110638	0.053876	0.289181
LAR	0.170214	0.820564	0.0377384	0.428535	0.168484
RGR	-0.91929	-0.0260131	0.0681579	-0.194962	-0.0236961
ARS	-0.291471	-0.344728	0.110365	0.440224	-0.0696601
NAR	0.125509	0.112235	-0.313862	0.245001	-0.236127
GPX	0.102915	0.156853	0.381493	0.589559	-0.472072
PPO	-0.531501	0.602979	0.120368	-0.141997	-0.108522
N	-0.316769	0.46297	0.324693	-0.193763	-0.358236
P	-0.0252184	0.522198	-0.101148	-0.118484	-0.366039
K	-0.610442	-0.129977	-0.43832	0.226495	0.074642
Ca	-0.801892	-0.0314895	-0.136689	0.104047	-0.0808467
Mg	-0.0776054	0.0745842	-0.591737	0.434052	-0.0382853
Fe	-0.417874	-0.186615	-0.610069	0.434865	-0.181143
Zn	-0.355727	-0.0128745	-0.623095	0.145113	-0.0146407
Cu	0.0170698	-0.134895	-0.584326	-0.173873	-0.233775
Mn	-0.521219	-0.0955344	-0.60156	0.205021	0.0218213
Expl.Var	7.5615	3.98108	3.44055	2.69278	1.75176
Prp.Totl	0.270053	0.142181	0.122877	0.0961708	0.0625628
Factor Loadings (Unrotated), Data Extraction: Principal components, (Marked loadings are >.6).
