# Supplementary material for: Molecular, Physiological and Biochemical Responses of Theobroma cacao L. Genotypes to Soil Water Deficit
Source: PLoS One. 2014 Dec 26;9(12):e115746. doi: 10.1371/journal.pone.0115746 (PMC4277404; doi:10.1371/journal.pone.0115746)
Supplement: S3 Table — Tolerance (TOL) and variance inflation factor (VIF) test for multicollinearity among variables included in the analysis. (XLS) [file pone.0115746.s003.xls]

## Sheet: S3
	Table S3-Tolerance (TOL) and variance inflation factor (VIF) test for multicollinearity among variables included in the analysis
	Variables	Tolerance	VIF
	TLAP x 10-2	0.241	4.151
	RDB	0.537	1.863
	LDB	0.169	5.912
	RGR	0.108	9.254
	Ca	0.549	1.822
	Mg	0.362	2.762
	SDB	0.253	3.96
	Dependent Variable: TDB
	Excluded Variables: SB
