# Supplementary material for: Molecular, Physiological and Biochemical Responses of Theobroma cacao L. Genotypes to Soil Water Deficit
Source: PLoS One. 2014 Dec 26;9(12):e115746. doi: 10.1371/journal.pone.0115746 (PMC4277404; doi:10.1371/journal.pone.0115746)
Supplement: S5 Table — Gene expression of psbO, psbA, NCED5, and PP2C in plant leaves of six genotypes of Theobroma cacao L. subjected to soil water deficit for 60 days. 2-ΔΔCt method. β-tubulin gene as a reference. (XLS) [file pone.0115746.s005.xls]

## Sheet: S5
	Table S5- Gene expression of psbO, psbA, NCED5, and PP2C in plant leaves of six genotypes of Theobroma cacao L. subjected to soil water deficit for 60 days. 2-ΔΔCt method. β-tubulin gene as a reference.
	Genotypes		psbO				psbA			NCED5			PP2C
	C. SUL-4	1.73288	±	0.0413523	±	1.20263	±	0.10286	13.7213	±	1.1799	8.30216	±	0.784306
	CC-40	1.02176	±	0.0793668	±	12.2078	±	1.0618	3.01253	±	0.29562	2.82898	±	0.37588
	MA-15	0.468399	±	0.0178102	±	0.794561	±	0.044927	0.379355	±	0.0170314	0.986132	±	0.109795
	MO-20	0.910428	±	0.00819747	±	0.903835	±	0.0416903	2.50101	±	0.109367	2.33536	±	0.375405
	PA-13	1.10664	±	0.116867	±	35.7911	±	3.18835	0.156541	±	0.0220042	1.18525	±	0.0894813
	SIC-2	1.03164	±	0.063283	±	1.74177	±	0.226524	0.883949	±	0.147512	2.39233	±	0.393853
